# Supplementary material for: Anti-Inflammatory Effect of Very High Dose Local Vessel Wall Statin Administration: Poly(L,L-Lactide) Biodegradable Microspheres with Simvastatin for Drug Delivery System (DDS)
Source: Int J Mol Sci. 2021 Jul 13;22(14):7486. doi: 10.3390/ijms22147486 (PMC8303821; doi:10.3390/ijms22147486)
Supplement: Supplementary file 1 [file ijms-22-07486-s001.zip]

Archive with 1 entries (1 files):
- ijms-1252665-supplementary.pdf
